# Supplementary material for: Pre-Analytical Cleanup of Feline Feces Improves DNA Extract Quality, Reduces Post-Extraction PCR Inhibition, and Enhances Molecular Detectability of Intestinal Protozoa
Source: Curr Issues Mol Biol. 2026 Jul 11;48(7):707. doi: 10.3390/cimb48070707 (PMC13408829; doi:10.3390/cimb48070707)
Supplement: Supplementary file 1 [file cimb-48-00707-s001.zip]

Archive with 1 entries (1 files):
- cimb-4397967-supplementary.pdf
